# Supplementary material for: The Optimal Mutagen Dosage to Induce Point-Mutations in Synechocystis sp. PCC6803 and Its Application to Promote Temperature Tolerance
Source: PLoS One. 2012 Nov 21;7(11):e49467. doi: 10.1371/journal.pone.0049467 (PMC3504032; doi:10.1371/journal.pone.0049467)
Supplement: Additional File S1 — ImageJ plugin for automated colony counting and example pictures. The plugin can be used for automated counting of cyanobacterial colonies on agar plates using phycocyanin fluorescence. ImageJ is required and can be downloaded from http://rsbweb.nih.gov/ij/download.html. For an installation of the plugin extract the.jar file into the plugin folder and restart ImageJ. The plugin can be found under Plugins > CountCyanoPlate. Example images for the plugin can be found in the folder ExampleImages. The plugin is also hosted at Github at: https://github.com/KatjaSchulze/CyanoColonyCounter (ZIP) [file pone.0049467.s001.zip › CountCyanoPlate_.java]

/**
CountCyanoPlate - Counts the colonies of plated cyanobacteria in microscopic images based on the phycocyanin fluorescence.

Copyright (C) 2012  Katja Schulze (kschulze@th-wildau.de)

This program is free software: you can redistribute it and/or modify
it under the terms of the GNU General Public License as published by
the Free Software Foundation, either version 3 of the License, or
(at your option) any later version.

This program is distributed in the hope that it will be useful,
but WITHOUT ANY WARRANTY; without even the implied warranty of
MERCHANTABILITY or FITNESS FOR A PARTICULAR PURPOSE.  See the
GNU General Public License for more details.

You should have received a copy of the GNU General Public License
along with this program.  If not, see <http://www.gnu.org/licenses/>.
*/


import ij.*;
import ij.process.*;
import ij.gui.*;
import ij.io.OpenDialog;

import java.io.File;
import java.io.FilenameFilter;

import ij.plugin.*;
import ij.plugin.frame.*;

public class CountCyanoPlate_ implements PlugIn {

	public void run(String arg) {
		
		FilenameFilter filter  = new FilenameFilter()
		{
				public boolean accept(File dir, String name) {
					return name.toLowerCase().endsWith(".bmp") || name.toLowerCase().endsWith(".tif") || name.toLowerCase().endsWith(".tiff") ||
					   name.toLowerCase().endsWith(".jpg") || name.toLowerCase().endsWith(".jpeg") ;

		}};

		OpenDialog od = new OpenDialog("Open first image ...", arg);
		String directory = od.getDirectory();
		String fileName = od.getFileName();
			
		if (fileName==null) return;
		String[] imageList = new File(directory).list(filter);
		java.util.Arrays.sort(imageList);
		
		int imagecount = 0;
		int total = 0;
		
		for (int k = 0; k<imageList.length; k++){
			String path = directory+imageList[k];	
			ImagePlus imp = new ImagePlus(path);
			imp.show(); 
			RoiManager rm = RoiManager.getInstance();
			if (rm==null) rm = new RoiManager();
			rm.runCommand("reset");
			IJ.run("Select All", "");
			IJ.run(imp, "Copy", "");
			IJ.run("Internal Clipboard", "");
			ImagePlus imp2 = WindowManager.getImage("Clipboard");
			WindowManager.getImage("Clipboard").hide();

			// threshold brightness of hsb
			ImagePlus hsb1 = this.makeHSBStack(imp2);
			ImageProcessor ip = hsb1.getStack().getProcessor(3);
			imp2.setProcessor(ip);
			
			if(imp2.getProcessor().getStatistics().max < 25.0){
				imp.changes = false;
				imp2.changes = false;
				imp.close();
				continue; 
			}
			else{imagecount++;}
			AutoThresholder adjust = new AutoThresholder();
			int globalThreshold = adjust.getThreshold("Minimum", imp2.getProcessor().getHistogram());
			imp2.getProcessor().threshold(globalThreshold);
			imp2.getProcessor().invert();
			
			IJ.run(imp2, "Analyze Particles...", "size=10-Infinity circularity=0.00-1.00 exclude add");
			rm.runCommand("Show All");
			IJ.wait(1000);
			int count = rm.getCount();
			total = total +count;
			
			imp.changes = false;
			imp2.changes = false;
			imp.close();
			
			
		}
		WindowManager.getFrame("ROI Manager").dispose();
		WindowManager.getFrame("Results").dispose();
		IJ.log("Total amount: "+total);
	}
	
	
	public ImagePlus makeHSBStack(ImagePlus img) {
		/*returns an HSBStack Image for further analysis
		 *input: RGB image 
		 */
		ColorProcessor cp = (ColorProcessor) img.getProcessor();

		int width  = cp.getWidth();
	    int height = cp.getHeight();
	    
		ImagePlus hsb = NewImage.createByteImage("HSB Stack", width, height, 3, 1);
	    
		hsb.setStack(cp.getHSBStack());
	    
		return hsb;
		
	}
	

}
